# Supplementary material for: Comprehensive Identification of Key Genes Involved in Development of Diabetes Mellitus-Related Atherogenesis Using Weighted Gene Correlation Network Analysis
Source: Front Cardiovasc Med. 2020 Oct 28;7:580573. doi: 10.3389/fcvm.2020.580573 (PMC7655645; doi:10.3389/fcvm.2020.580573)
Supplement: Supplementary file 1 [file Table_1.xlsx]

## Sheet: clinic
Table S1. Clinical information of GSE34198
Sample ID	Phenotype	Sex	Age	Smoking status	Height (cm)	Weigth (Kg)	BMI
GSM843871	Control	Male	67.84	no	172	75	25.3515
GSM843872	Control	Female	66.07	no	168	87	30.8248
GSM843874	Control	Male	51.65	no	168	88	31.1791
GSM843889	Control	Male	52.36	yes	185	97	28.3419
GSM843890	Control	Male	51.69	no	183	92	27.4717
GSM843893	Control	Male	59.87	yes	169	89	31.1614
GSM843897	Control	Female	58.05	no	162	107	40.7712
GSM843898	Control	Female	58.05	no	162	107	40.7712
GSM843899	Control	Male	59.95	yes	164	60	22.3081
GSM843900	Control	Male	75.32	no	155	74	30.8012
GSM843902	Control	Male	55.98	no	177	83	26.493
GSM843903	Control	Female	78.57	no	144	65	31.3465
GSM843905	Control	Female	78.69	no	150	71	31.5556
GSM843906	Control	Female	73.41	no	153	80	34.1749
GSM843914	Control	Female	46.87	no	164	72	26.7698
GSM843915	Control	Male	57.4	yes	169	71	24.8591
GSM843916	Control	Male	57.4	yes	169	71	24.8591
GSM843919	Control	Male	57.83	yes	178	96	30.2992
GSM843920	Control	Male	55.58	no	167	90	32.2708
GSM843921	Control	Female	73.5	no	154	68	28.6726
GSM843922	Control	Male	54.4	yes	178	87	27.4587
GSM843931	Control	Male	58.61	no	174	98	32.3689
GSM843934	Control	Male	63.28	no	165	80	29.3848
GSM843935	Control	Male	64.77	no	176	82	26.4721
GSM843937	Control	Male	73.48	no	160	90	35.1562
GSM843940	Control	Female	70.8	yes	160	97	37.8906
GSM843942	Control	Male	66.45	no	166	78	28.306
GSM843945	Control	Male	61.82	yes	NA	NA	NA
GSM843946	Control	Male	62.37	no	176	109	35.1885
GSM843949	Control	Male	58.52	no	170	77	26.6436
GSM843950	Control	Male	59.71	no	174	95	31.378
GSM843954	Control	Male	69.63	no	170	84	29.0657
GSM843955	Control	Male	56	yes	170	55	19.0311
GSM843877	DM	Female	77.64	no	160	104	40.625
GSM843878	DM	Female	75	no	157	82	33.2671
GSM843907	DM	Male	66.19	yes	160	70	27.3438
GSM843908	DM	Female	73.56	no	152	70	30.2978
GSM843911	DM	Female	73.95	no	147	66	30.5428
GSM843938	DM	Male	70.65	no	176	78	25.1808
GSM843939	DM	Female	79.35	no	159	70	27.6888
GSM843941	DM	Female	47.97	no	154	79	33.3108
GSM843943	DM	Female	78.49	no	146	73	34.2466
GSM843948	DM	Male	77.91	no	170	86	29.7578
GSM843952	DM	Male	71.79	no	170	85	29.4118
GSM843956	DM	Male	62.75	no	175	80	26.1224
GSM843957	DM	Male	79.73	no	176	75	24.2123
GSM843958	DM	Male	71.9	no	160	68	26.5625
GSM843959	DM	Male	71.9	no	160	68	26.5625
GSM843873	DMCHD	Male	67.26	no	172	104	35.1541
GSM843883	DMCHD	Female	73.57	no	166	82	29.7576
GSM843884	DMCHD	Female	47.5	no	159	100	39.5554
GSM843892	DMCHD	Female	73.34	no	157	99	40.1639
GSM843896	DMCHD	Male	69.85	no	175	93	30.3673
GSM843912	DMCHD	Male	79.39	no	169	83	29.0606
GSM843924	DMCHD	Female	76.29	no	148	51	23.2834
GSM843926	DMCHD	Female	73.25	no	156	62	25.4767
GSM843929	DMCHD	Male	70.34	no	160	79	30.8594
GSM843930	DMCHD	Male	70.34	no	160	79	30.8594
GSM843933	DMCHD	Male	61.92	no	179	118	36.8278
GSM843936	DMCHD	Male	63.29	yes	171	77	26.3329
GSM843944	DMCHD	Male	73.67	no	170	94	32.526
GSM843964	DMCHD	Female	78.65	no	NA	NA	NA
GSM843966	DMCHD	Female	77.27	no	147	63	29.1545
DM:diabetes mellitus; DMCHD: DM and coronary heart disease; BMI:body mass index
